# Supplementary material for: The Evidence for Effective Inhibition of INa Produced by Mirogabalin ((1R,5S,6S)-6-(aminomethyl)-3-ethyl-bicyclo [3.2.0] hept-3-ene-6-acetic acid), a Known Blocker of CaV Channels
Source: Int J Mol Sci. 2022 Mar 31;23(7):3845. doi: 10.3390/ijms23073845 (PMC8998350; doi:10.3390/ijms23073845)
Supplement: Supplementary file 1 [file ijms-23-03845-s001.zip]

Archive with 1 entries (1 files):
- ijms-1620300-supplementary.pdf
